# Supplementary material for: Antistaphylococcal Activities and ADME-Related Properties of Chlorinated Arylcarbamoylnaphthalenylcarbamates
Source: Pharmaceuticals (Basel). 2022 Jun 5;15(6):715. doi: 10.3390/ph15060715 (PMC9228535; doi:10.3390/ph15060715)
Supplement: Supplementary file 1 [file pharmaceuticals-15-00715-s001.zip]

Archive with 1 entries (1 files):
- pharmaceuticals-1738032-supplementary.pdf
